# Supplementary material for: Real-Time PCR-Based Analysis of the Human Bile MicroRNAome Identifies miR-9 as a Potential Diagnostic Biomarker for Biliary Tract Cancer
Source: PLoS One. 2011 Aug 17;6(8):e23584. doi: 10.1371/journal.pone.0023584 (PMC3157401; doi:10.1371/journal.pone.0023584)
Supplement: Table S1 — Expression levels of the miRNAs in bile. A heat map was constructed using data from the miRNA microarrays used to analyze bile samples from patients with malignant and benign disease. miRNA expression in patient M9 (see Table 1 ) was set to 1.0. B, analysis of bile from a patient with benign disease; M, analysis of bile from a patient with malignant disease. (XLSX) [file pone.0023584.s001.xlsx]

## Sheet: Sheet1
	RNU44	RNU48	ath-miR159a	miR-155	let-7a	let-7b	let-7c	let-7d	let-7e	let-7f	let-7g	miR-1	miR-100	miR-101	miR-103	miR-105	miR-106a	miR-106b	miR-107	miR-10a	miR-10b	miR-122	miR-124	miR-125a-3p	miR-125a-5p	miR-125b	miR-126	miR-127-3p	miR-127-5p	miR-128	miR-129-3p	miR-129-5p	miR-130a	miR-130b	miR-132	miR-133a	miR-133b	miR-134	miR-135a	miR-135b	miR-136	miR-137	miR-138	miR-139-3p	miR-139-5p	miR-140-3p	miR-140-5p	miR-141	miR-142-3p
B1	0	0.001	0	1.174	0	0.001	0.003	0	0.005	0	0	0.002	0	0	0	0.524	0	0	0.028	0	0	0	2.388	0.027	0.001	0	0	0.027	0	0.319	0.002	0	0.002	0.019	0	0.192	0	0	0	0	8.955	0.001	0.002	0	0.014	0	0	0	0
B2	0	0	0.002	0.027	0	0	0	0	0	0.45	0	0	0	0	0	0.071	0	0	0	0	0	0	0	0.002	0	0	0	0	0	0	0	0	0	0	0	0.009	0	0	0	0	0.179	0	0	32.586	0	0	0	0	0
B3	0	0.002	0.076	0.762	0	0.009	0.005	0	0.002	0	0	0.001	0.006	0.018	0.001	0.427	0.007	0.013	0.373	0.037	0.005	0.002	0.015	0.125	0.01	0.007	0.003	0.069	0	0.515	0.005	0	0.005	0.045	0.001	0.419	0.004	0	0	0	6.47	0.001	0.003	0	0.021	0.029	0.01	0.009	0.001
B4	0	0	0.076	0.015	0	0	0	0	0	0	0	0.004	0	0	0	0.681	0	0	0	0	0	0	0	0.018	0	0	0	0	0.005	0	0	0.001	0	0	0	0.251	0.003	0.02	0	0	3.303	0.002	0.001	0.018	0	0	0	0	0
B5	0.908	0.96	0	0.465	0.294	0.157	0.153	0.555	0.497	0.059	0.396	22.584	0.129	0.507	0.459	0.487	0.229	0.49	0.152	0.011	0.011	0.339	0.427	0.096	0.259	0.042	0.116	0.078	0.231	0.302	0.05	0.009	0.045	0.244	0.195	0.067	0.092	0.015	0.119	0.032	0.568	0.003	0.011	0.277	0.173	1.058	1.114	0.108	1.126
B6	0.153	0.261	0.312	0.605	0.01	0.292	0.282	0.231	0.415	0.591	0.414	0.001	0.157	0.206	0.21	0.138	0.148	0.265	0.187	0.004	0.049	0.394	0.325	0.375	0.137	0.071	0.118	0.521	0.113	0.058	0.065	11.412	0.017	0.179	0.166	0.155	0.051	0.359	0.052	0.059	2.249	0.135	0.075	0.174	0.055	0.557	0.507	0.169	0.12
B7	1.94	1.664	13.982	2.256	13.67	9.342	60.213	7.83	17.458	38.379	4.553	0.02	17.598	5.891	2.942	0.002	2.733	3.614	17.399	0.66	0.001	65.198	2.196	1.939	4.527	19.096	0.522	7.746	8.838	11.088	7.817	64.64	6.168	7.369	0.939	0.592	6.197	1.983	12.952	3.262	73.751	16.916	5.431	5.557	0.91	0.467	0.85	5.935	0.478
B8	0.436	0.793	6.802	0.406	0	0.017	0.007	0.035	0.026	0	0.033	16.401	0.041	0.282	0.286	1.386	0.356	0.541	13.336	0.003	0.11	0.071	1.752	0.283	0.144	0.018	0.063	0.106	0	0.457	0.072	9.952	0.065	0.787	0.076	0.168	0.117	0.071	0.026	0.042	21.096	0.001	0.119	0.566	0.097	0.675	1.666	0.32	0.188
B9	0.002	0.003	0.071	0.562	0	0.01	0	0	0.002	0.15	0	0.841	0.004	0.031	0.001	0.08	0.004	0.004	0	0.001	0	0.008	0.312	0.044	0.006	0.008	0.001	0.02	0.173	0.096	0	0.339	0.013	0.102	0.016	0.13	0.099	0.004	0	0.001	0.486	0.104	0.008	0.275	0.026	0.013	0.088	0.018	0
M1	4.54	15.623	2.817	7.652	0.803	2.446	2.984	2.571	4.297	1.008	0.656	0.011	1.317	1.831	1.783	25.011	0.551	3.304	16.96	0.468	0	1.169	3.048	0.885	2.082	1.405	0.052	3.519	3.36	8.682	1.753	90.579	0.502	1.853	0.979	4.226	1.807	1.017	0.702	0.583	68.414	0.006	0.876	2.966	0.082	3.109	0.945	0.79	3.01
M2	3.829	6.318	0.777	0.506	1.28	0.388	0.294	1.046	0.975	0.79	0.807	35.795	0.083	0.745	0.522	1.878	0.306	0.508	3.235	0.041	0	0.009	2.092	0.384	0.232	0.118	0.262	1.048	0.363	1.257	0.789	13.885	0.051	0.269	0.333	0.291	0.033	0.082	0.366	0.293	0.82	0.823	0.024	0.579	1.254	0.782	1.659	0.528	2.007
M3	0.789	0.934	0.119	0.355	0.734	0.361	0.324	0.944	0.769	0.58	0.583	0	0.078	0.705	0.686	0.532	0.247	0.764	0.093	0.032	0.116	0.18	0.174	0.058	0.356	0.05	0.116	0.161	0.211	0.787	0	0	0.05	0.373	0.147	0.061	0.047	0.019	0.482	0.097	2.693	0	0.017	0.165	0.106	1.043	1.355	0.16	1.952
M4	5.581	4.307	1.948	19.408	0	0.884	1.537	0.903	1.753	0.001	0.654	0.035	0.603	1.265	0.353	25.364	0.901	0.556	7.425	0.955	0.177	0.65	0.789	4.383	1.766	0.478	0.78	1.441	2.446	2.581	0.146	8.58	0.232	0.226	0.028	9.121	1.01	0.263	0.841	1.471	240.208	1.323	0.515	0.973	2.117	0.699	0.831	2.792	0.255
M5	0.005	0.577	1.47	49.385	0	0.022	0.012	0	0.019	0	0	3.412	0.198	0.358	0.318	3.515	0.335	2.92	151.782	0.01	0	0.103	2.193	0.815	0.151	0.32	0.005	5.316	2.172	2.668	0.081	0.002	0.006	3.678	0.198	2.347	0	0.174	0.041	0.041	2.994	0.004	0.261	1.149	0.002	0.391	0.43	0.166	0.094
M6	0	0.185	13.815	21.821	0	0.045	0.001	0.146	0.293	0.001	0.044	0.049	0.105	0.307	0	108.667	0.08	0.1	2.451	0.042	0.001	0.683	0	6.458	0.259	0.117	0.022	0.183	0	0.625	0.052	4.463	0.022	0.182	0.005	47.957	37.003	0.001	0.002	0.003	2.192	0.028	1.735	3.826	2.272	0.185	0.133	0.957	0.009
M7	1.242	0.183	9.88	5.181	1.837	7.622	25.818	5.957	8.826	101.582	5.819	477.715	19.714	17.262	6.47	23.792	3.403	3.924	118.261	0.897	0.001	56.071	3.054	9.683	4.774	51.323	0.476	66.033	65.041	18.244	9.923	9.09	8.394	18.404	3.42	7.483	16.332	14.125	11.453	5.128	825.244	23.204	7.644	7.789	2.246	1.369	1.691	10.915	1.418
M8	3.595	4.705	1.047	1.336	9.846	2.955	3.314	5.978	12.387	11.523	3.22	13.805	0.421	1.008	2.24	4.891	1.642	2.002	3.579	0.126	1.471	0.615	1.008	1.218	1.009	0.903	4.433	2.884	1.214	3.664	0.478	0.001	0.357	1.071	1.191	1.111	0	0.572	1.378	0.673	0.145	1.118	0.781	1.13	2.141	1.298	1.221	0.767	1.338
M9	1	1	1	1	1	1	1	1	1	1	1	1	1	1	1	1	1	1	1	1	1	1	1	1	1	1	1	1	1	1	1	1	1	1	1	1	1	1	1	1	1	1	1	1	1	1	1	1	1
	miR-320	miR-323-3p	miR-324-3p	miR-324-5p	miR-326	miR-328	miR-329	miR-330-3p	miR-330-5p	miR-331-3p	miR-331-5p	miR-335	miR-337-5p	miR-338-3p	miR-339-3p	miR-339-5p	miR-33b	miR-340	miR-342-3p	miR-342-5p	miR-345	miR-346	miR-34a	miR-34c-5p	miR-361-5p	miR-362-3p	miR-362-5p	miR-363	miR-365	miR-369-3p	miR-369-5p	miR-370	miR-371-3p	miR-372	miR-373	miR-374a	miR-374b	miR-375	miR-376a	miR-376c	miR-377	miR-379	miR-381	miR-382	miR-383	miR-409-5p	miR-410	miR-411	miR-412
B1	0.12	0.004	0.013	0	0.007	1.079	1.428	0.007	0	0.001	0.463	0	0	0	0	0	0	0.004	0.001	0	0.004	1.244	0.002	0.024	0	0	0	0.006	0	0	0.005	0.061	0	0	2.491	0	0	0.008	0.021	0.002	0	0	4.721	0	6.187	0	0.046	0.023	2.01
B2	0.004	0.003	0.003	0	0.001	0.101	0.001	0	0	0	0.029	0	0.007	0	0.001	0	0	0	0	0	0.001	0	0	0	0	0	0	0	0	0	0.001	0	0	0	0.076	0	0	0	0.002	0	0	0	0.171	0	0.003	0	0.001	0	0.077
B3	0.706	0.008	0.776	0.161	0.006	2.258	1.161	0.115	0.049	0.037	0.963	0.001	0.518	0.004	0.167	0	0.414	0.016	0.075	0	0.056	0	0.027	0.024	0.025	0	0.005	0.015	0.001	0	6.544	0.608	0	0.019	0.001	0.001	0.005	0.333	0.059	0.01	0	0	9.993	0.021	25.738	0	0.187	0.048	6.865
B4	0.002	0	0	0	0.021	0.252	0.02	0.004	0.008	0	0.259	0	0	0	0	0	0.001	0.001	0	0	0.021	0.752	0.002	0	0	0.001	0	0	0	0.001	0.014	0.059	0.005	0	0.002	0	0	0	0.01	0	0	0	0.003	0	0.048	0	0.019	0	9.249
B5	0.111	0.008	0.278	0.453	0.117	0.098	0.173	0.408	0.272	0.168	0.266	0.121	0.057	0.883	0.17	0.227	0.1	1.041	0.23	0.238	0.187	0.03	0.205	0.284	0.409	1.003	0.314	0.212	0.225	0.039	0	0.052	0.003	0.004	0.174	0.65	0.403	0.208	0.027	0.035	0	0.122	0.469	0.026	3.159	0	0.012	0.089	0.12
B6	1.91	0.049	0.301	0.108	0.003	0.027	0.003	0.538	0.24	0.049	0.226	0.082	0.235	0.311	0.584	0.006	0.71	0.49	0.105	0.174	0.416	0	0.068	0.015	0.098	1.327	0.617	0.134	0.037	1.54	0.002	0.079	0.005	0.007	0	0.181	0.104	0.309	0.189	0.14	0.353	0.099	0.218	0.067	0.007	0.055	0.096	0.097	0
B7	5.083	6.983	2.189	2.566	16.002	18.415	2.885	2.41	2.155	5.414	5.306	6.171	12.352	1.338	1.474	3.03	17.806	5.484	1.99	0.795	4.465	10.259	7.237	8.395	7.261	6.738	3.75	13.781	17.261	30.311	0.067	3.571	0.006	0.293	13.23	4.155	2.865	29.346	2.581	1.935	0.451	2.074	0.014	3.951	2.344	0.001	0.425	5.759	1.7
B8	2.757	0.017	2.256	0.736	0.004	0.663	0.004	1.099	0.731	0.093	0.395	0.03	0.147	0.998	2.486	0.543	2.718	0.24	0.195	0.064	2.022	1.19	0.167	0.23	0.706	0.235	0.935	0.369	0.017	0	0.003	0.679	0	0	0.339	0.046	0.022	0.21	0.064	0.023	12.578	0	3.602	0.003	34.067	0	0.063	0.007	1.737
B9	0.214	0.002	0.207	0.052	0.002	0.297	0.016	0.053	0.004	0.004	0.802	0.016	0.203	0.058	0.112	0	0	0.014	0.022	0.056	0.077	0	0.039	0.109	0.059	0.01	0	0.012	0.002	0	1.569	0.761	0.01	0	0.402	0	0	0.089	0.022	0.003	0.002	0	5.699	0.01	4.167	0.181	0.076	0.034	3.669
M1	1.308	1.738	2.893	5.836	0.05	43.741	6.057	3.608	0.002	1.567	5.785	0.362	5.072	3.928	0.905	1.375	44.82	0.369	1.857	1.155	3.019	42.105	4.623	3.89	0.63	0.35	2.978	3.206	0.216	0.991	0.035	36.871	0.003	0.629	59.404	0.308	0.391	5.26	0.932	0.112	1.273	0.001	305.945	0.627	866.788	2.422	0.673	1.435	49.826
M2	0.201	0.448	0.227	0.297	13.728	3.079	3.158	0.785	0.472	0.453	1.974	0.233	0.423	2.249	0.094	0.348	1.118	0.67	0.535	0.115	0.395	4.544	0.197	0.727	0.395	0.27	0.348	0.579	0.232	2.521	4.105	4.711	0	0.01	1.007	1.034	1.21	0.858	0.379	0.379	3.606	0.588	19.83	0.134	6.632	1.681	0.279	1.482	13.149
M3	0.076	0.063	0.42	0.754	2.336	0.178	0.084	0.711	0.573	0.26	0.274	0.144	0.085	0.982	0.123	0.305	0.044	1.239	0.282	0.139	0.373	0.005	0.138	0.318	0.682	0.971	0.276	0.285	0.278	0	0	0.099	0	0.005	0.131	0.844	0.661	0.439	0.052	0.054	0	0.104	0.187	0.04	1.271	0	0.03	0.116	0.028
M4	1.516	0.508	0.434	0.544	0.165	56.016	17.318	4.372	1.533	0.969	52.977	0.727	70.938	1.897	0.456	0.001	0.01	0.359	0.597	0.001	1.477	59.291	1.316	9.221	0.212	0.403	0.722	2.834	0.315	9.083	0.114	56.528	0.01	0.413	73.984	0.598	0.7	12.194	3.146	0.627	0.598	2.048	508.075	0.199	286.314	0.002	7.196	3.841	332.073
M5	4.849	0.001	10.134	2.952	0.512	2.983	0.032	4.094	0.124	0.267	3.366	0.007	1.452	2.835	14.745	0.887	8.806	0.537	0.71	0.009	3.277	0	0.347	0.092	4.282	1.127	2.911	0.068	0.134	0.001	0.024	1.742	0.002	0.096	8.938	0.036	0.028	1.247	0.182	0.169	0	0	11.129	0.442	276.699	0	0.198	0	2.257
M6	3.579	3.763	0.341	0.001	0.232	9.153	0.218	4.617	0.641	0.273	276.006	0	18.629	0.056	0.298	0.001	0.014	0.018	0.184	0.002	3.284	0.001	0.072	3.583	0.099	0.242	0.783	1.503	0	0.008	182.16	60.961	0.233	1.427	102.062	0.03	0.02	2.27	3.171	0.156	0.444	0.002	461.534	0	927.244	0.003	15.532	12.012	482.494
M7	8.272	9.645	6.028	7.053	135.2	30.26	0.244	16.475	43.093	9.344	10.951	4.811	46.975	23.345	2.376	2.729	617.287	11.408	3.038	0.002	7.595	166.69	40.372	9.174	12.859	16.057	7.742	4.375	8.136	29.398	0.18	41.776	0.016	0.001	130.318	7.4	3.332	45.621	16.888	7.492	0.001	9.047	50.251	11.954	1042.33	0.003	13.097	19.034	53.101
M8	1.848	1.042	1.189	1.039	25.538	4.977	1.609	0.861	0.293	1.498	1.123	0.532	0.805	0.588	0.92	0.812	3.925	0.836	1.457	0.443	1.217	0.239	0.858	1.563	0.835	0.915	1.343	7.131	0.864	0.001	0.011	0.429	0.001	0.074	0.002	2.197	1.395	6.474	0.584	0.587	1.453	0.567	2.702	4.009	9.626	0	0.277	0.8	0
M9	1	1	1	1	1	1	1	1	1	1	1	1	1	1	1	1	1	1	1	1	1	1	1	1	1	1	1	1	1	1	1	1	1	1	1	1	1	1	1	1	1	1	1	1	1	1	1	1	1
	miR-615-5p	miR-616	miR-618	miR-625	miR-627	miR-628-5p	miR-629	miR-636	miR-642	miR-651	miR-652	miR-653	miR-654-3p	miR-654-5p	miR-655	miR-660	miR-671-3p	miR-672	miR-708	miR-744	miR-758	miR-872	miR-873	miR-874	miR-876-3p	miR-876-5p	miR-885-3p	miR-885-5p	miR-886-3p	miR-886-5p	miR-888	miR-889	miR-890	miR-9	miR-92a	miR-93	miR-95	miR-96	miR-98	miR-99a	miR-99b	RNU24	RNU43	RNU44	RNU48	RNU6B	let-7a*	let-7b*	let-7d*
B1	0.135	0	0.724	0.049	0.005	0.004	0.006	2.916	0.021	0.001	0	0.005	2.845	0.001	0.003	0	0.267	1.289	0.075	0	3.296	0.061	11.229	0	0.001	0	0.005	0.005	0.021	0.001	2.984	0	0.865	0.146	0.04	0	0.013	0	0	0	0.001	0	0	0	0.001	1.819	0.001	0.173	0
B2	0.038	0	0.025	0.005	0	0	0	0.385	0	0	0	0.001	0	0	0	0	0	0.586	0.03	0	0.357	0.011	0.999	0	0	0	0.001	0	0.001	0	0.063	0.003	0.002	0.003	0	0	0	0	0	0	0	0	0	0	0	0.183	0	0.049	1701.81
B3	22.609	0	0.681	0.139	0.16	0.01	0.008	4.704	0.039	0.001	0.161	2.375	3.539	0.001	0	0.024	2.236	1.706	0.073	0.005	5.001	0.054	10.175	0	0.001	0	0.003	0.018	0.053	0.005	2.957	0	0.009	0.713	0.119	0.007	0.011	0.043	0	0.006	0.044	0	0	0	0.003	2.213	0.001	1.09	0
B4	6.842	0.001	0.289	0.001	0	0.005	0	3.138	0.001	0.002	0	0.014	0.133	0.003	0	0	2.417	0.039	0.002	0	0.002	0.178	4.337	29.847	0.003	0.001	0	0.009	0	0	0.25	0.001	25.217	0.175	0	0	0	0.001	0	0	0.002	0.006	0	0	0	0.14	0.002	0.612	0
B5	0.116	1.294	0.666	0.85	0.138	0.783	0.276	0.132	0.16	0.452	0.791	0.041	0	0	0.004	0.294	0.161	0.159	0.251	0.594	0.265	0.235	0.293	0.035	0.017	0.129	2.221	0.088	0.252	0.06	0.25	0.04	0.001	0.804	0.166	0.321	0.061	0.038	0.367	0.1	0.072	1.447	0.84	0.986	0.84	0.634	0.309	0.006	0.294
B6	0.003	0.098	0.503	0.49	0.711	0.711	0.274	0.044	0.121	0.403	0.524	0.002	0.036	0.029	0.019	0.465	0	0.184	0.053	0.348	0	0.025	0.001	0.075	0.298	0.041	0.294	0.026	0.708	0.588	0	0.098	0.004	0.194	0.131	0.26	0.053	0.035	0.187	0.097	0.029	0.161	0.564	0.2	0.282	0.166	0.006	0	0.01
B7	8.973	0.469	4.916	2.613	2.342	0.335	1.843	6.388	6.225	0.008	0.843	0.066	53.845	0.844	1.543	5.691	17.508	5.954	1.851	1.523	25.413	0.821	0.021	1.076	3.945	3.593	1.186	57.222	15.519	2.175	0.814	3.94	0.137	0.087	33.012	1.227	4.206	3.479	7.564	9.893	10.911	0.56	1.188	1.434	1.144	4.277	1.702	3.766	0.001
B8	0.391	0.668	1.508	0.417	11.35	0.093	1.383	2.628	0.108	25716.1	2.549	4.507	0	0.001	0.005	0.694	1.471	2.012	0.143	0.833	0.567	1.366	2.983	0.045	0.001	0.2	0	0.017	0.185	0.208	0.947	0	0.006	0.226	0.235	0.608	0.055	0.031	17.128	0.057	0.039	0.618	4.516	0.461	0.579	1.575	0.001	0	0
B9	47.448	1.463	0.223	0.027	0.223	0.004	0.104	1.197	0.016	0	0.334	0.023	0.609	0.013	0.012	0.085	1.755	1.091	0.081	0.013	0.719	2.418	0.403	0	0	0.003	0.005	0.005	0.074	0.03	1.509	0	1.212	0.294	0.065	0.013	0.002	0	0.012	0.002	0.004	0.006	0	0	0.002	0.477	0	0.179	0
M1	52.779	92.072	12.632	0.666	2.433	0.436	2.062	39.011	2.396	0.004	5.823	0.035	0.005	0.007	0.318	1.818	18.369	21.649	2.005	1.486	20.348	0.429	314.765	0	0.007	0.425	0.269	0.123	15.03	1.256	34.012	0.138	0.071	13.359	5.954	0.623	0.27	0.234	19.257	0.81	2.538	2.657	56.823	8.131	15.891	26.349	0.008	22.045	0.001
M2	108.853	8.929	3.415	1.221	0.351	0.69	0.5	5.296	0.627	0.755	0.845	236311	1.673	0.001	0.247	0.376	7.61	4.653	0.121	0.394	3.56	0.035	18.321	0	0.001	0.182	0.774	0.064	1.317	0.26	4.214	0.518	4.358	3.172	0.473	0.508	0.283	0.973	1.055	0.083	0.344	3.951	1.892	5.718	8.147	2.409	0.526	5.214	9.304
M3	0.001	1.805	1.417	1.504	0.143	0.739	0.435	0.122	0.35	0.571	0.932	28586.2	0	0	0.021	0.323	0.457	0.159	0.158	0.815	0	0.366	1.16	0.064	0.672	0.249	0	0.033	0.189	0.042	0.277	0.081	0.001	0.456	0.485	0.57	0.227	0.092	0.799	0.097	0.106	1.251	1.052	1.166	1.116	0.497	0.37	0.115	0.478
M4	3410.06	108.212	34.242	5.958	1.549	1.022	0.001	173.063	1.535	0.014	1.475	135.006	101.279	0.022	0.456	1.138	210.601	63.146	1.392	0.158	201.255	1.417	177.7	0	0.023	2.301	0.353	1.448	16.761	6.889	223.941	1.054	119.305	37.282	0.762	0.603	2.917	0.004	0.253	0.966	1.236	2.849	2.277	8.091	3.569	26.647	0.02	46.422	0.002
M5	0.036	0.002	4.347	0.294	4.733	0.043	1.699	9.688	0.994	0.003	1.915	0.024	8.218	0.004	0	1.054	1.894	6.602	0.331	3.116	11.048	2.078	38.858	0	0.005	0.002	0	0.043	0.337	0.458	4.36	0.099	0.049	0.924	2.367	0.432	0	0.454	0	0.18	0.11	0.094	8.985	0.004	0.367	5.158	0.004	0.001	0
M6	13380	194.696	7.48	2.285	1.197	1.428	0.077	161.505	0.265	0.02	0.028	0.16	129.341	0.03	0.16	0.089	292.772	103.981	1.385	0.01	217.599	27.685	186.249	0	0.032	0.016	2.152	0.319	6.579	2.822	429.603	0.013	890.016	23.553	0.074	0.024	0.27	0.006	0.667	0.083	0.073	0.453	0	0.018	0.219	6.933	0.033	48.846	0.004
M7	109.731	31.819	16.833	4.73	4.696	0.695	4.435	94.275	11.523	0.022	13.233	0.179	125.296	0.034	6.326	19.411	20.08	14.447	5.231	4.248	92.208	78.025	188.085	0	0.036	5.33	0.497	31.776	41.572	6.348	13.339	42.803	0.37	8.851	38.859	2.597	9.472	5.454	70.865	16.201	7.166	0.442	0.594	0	0.108	0.001	0.027	92.617	0.003
M8	0.016	0.399	1.063	2.148	0.453	0.318	0.957	1.347	1.395	1.308	0.751	0.011	0.002	0.037	0.506	1.232	6.383	0.159	0.37	1.397	2.999	0.131	0.003	0.59	0.002	0.289	0.124	1.594	3.3	0.775	0.868	0.838	0.022	1.104	6.222	0.907	1.017	3.75	5.987	0.314	1.489	3.399	2.708	3.919	3.929	1.606	0.201	0.947	6.914
M9	1	1	1	1	1	1	1	1	1	1	1	1	1	1	1	1	1	1	1	1	1	1	1	1	1	1	1	1	1	1	1	1	1	1	1	1	1	1	1	1	1	1	1	1	1	1	1	1	1
	miR-363*	miR-367*	miR-374a*	miR-374b*	miR-376a*	miR-377*	miR-378*	miR-378	miR-379*	miR-380*	miR-409-3p	miR-411*	miR-424*	miR-425*	miR-432*	miR-432	miR-452*	miR-454*	miR-488*	miR-497	miR-498	miR-505*	miR-509-3p	miR-513-3p	miR-516a-3p	miR-518f*	miR-519b-3p	miR-520c-3p	miR-524-3p	miR-526b*	miR-541*	miR-543	miR-545*	miR-549	miR-550*	miR-550	miR-551a	miR-551b*	miR-552	miR-554	miR-555	miR-557	miR-559	miR-562	miR-563	miR-564	miR-565	miR-566	miR-567
B1	0.021	0	0	0.006	0.006	0.826	2.2	0.204	0	5.327	0.16	1.115	0	0.663	4.713	0.288	0.008	0.01	3.222	0.032	0.009	0	1.693	4.99	1.368	0.002	9.745	3.03	2.527	6.215	2.777	0	0.139	0.001	0.098	1.262	0	6.194	0.678	0.949	1.439	4.694	3.822	1.676	0	1.719	1.505	6.521	0.952
B2	0.005	0	0	0	0.022	0	0.144	0.022	0	0.182	0.001	0.199	0	0.044	0.767	0.019	0.002	0	0.27	0	0.002	0	0.159	0.39	0.434	0	0.836	0.712	0.212	0.11	0.295	0	0	0.07	0.007	0.098	0	0.916	0.035	0.001	0.032	0.001	0.036	0.007	0	0.325	0	0.021	0.597
B3	1.522	0	0	0.007	2.378	0.704	2.612	0.686	0.306	7.164	0.215	2.147	0.106	0.568	7.363	0	0.007	0.151	3.781	0	0.008	0	2.14	7.745	4.51	0.002	13.02	3.832	7.556	3.934	3.039	0	0.036	1.9	0.671	2.184	0	7.326	2.319	4.907	3.963	0.006	2.512	0.027	0	3.732	0	13.722	1.66
B4	0.058	0	0.001	0.005	1.679	0.408	0.128	0.086	0	2.679	0	1.958	0	0.479	0.003	1.49681e+06	0.023	0	0.021	0	0.024	0	1.866	3.011	4.68	0.005	0.68	2.908	1.18	11.021	5.052	0	0.002	0.004	0.002	0.01	0.001	0.262	25.872	0.007	0.339	0.018	28.114	0.084	12829	1.034	0.001	0.342	6.178
B5	0.001	0.035	0.527	0.204	0.126	2.924	0.792	0.159	0	0.231	0.021	0.273	0.885	0.975	0.154	0.15	0.001	0.519	0.061	0.079	2.018	1.52	0.209	0.097	0.134	0	0.272	0.174	0.125	0.494	0.11	0	1.798	0.329	0.77	0.733	1.39	0.717	0	1	0.093	0.237	0	23.961	0.149	0.114	1.68	0.399	0.234
B6	0.01	0	0.043	0.001	1.343	0.473	0.001	0.435	0.753	0.128	0.106	0.101	0.803	3.794	0.016	6.123	0.126	0.137	0.004	0.072	0.004	2.025	0.575	5.002	0.45	0.001	0.305	0.212	0.4	1.903	0.164	0.014	1.474	0.518	0.838	1.294	0.365	0.337	0.556	0.714	0.02	0.071	0.003	0.015	0.263	0.048	0	0.128	0
B7	86.205	0	16.262	0.06	8.765	2.556	45.236	19.907	0.001	170.687	0.993	3.415	0.001	0.826	2.392	2.278	0.118	0.612	0.109	13.333	118.341	5.41	24.802	14.691	31.041	0.028	46.252	20.992	9.34	23.428	1.979	1.874	4.923	23.222	19.801	15.383	17.143	125.813	0.786	0.035	0.587	4.196	17.696	0.428	5.206	6.446	4.878	3.373	38.302
B8	0.012	0	0	0.001	2.067	2.575	1.715	2.339	0	1.215	0.121	0.685	2.179	3.277	2.005	0	5.611	0.023	0.616	0.023	0.005	0.276	0.711	0.545	2.282	0.001	2.946	1.905	1.07	3.214	1.151	0	0.099	0.055	3.112	0.295	4.726	2.94	0.001	1.669	0.287	1.67	0.84	0.018	0.268	1.275	2.736	1.399	1.502
B9	0.007	0	0	0.219	0.264	0.001	1.779	0.227	0.07	5.807	0.011	0.648	0.003	0.448	2.504	0.696	0.003	0.053	0.133	0	0.003	0.011	0.582	1.702	3.144	0.001	3.842	1.694	2.099	1.449	1.82	0	0	0.74	0.151	3.616	1.836	1.335	0.001	2.023	0.741	0.002	1.148	18.178	0	2.44	0	5.664	0.279
M1	0.189	0	0.003	189.327	9.027	0.019	54.848	5.366	0.001	145.496	1.549	96.231	1.235	13.609	53.513	53.758	208.329	0.842	8.468	0.001	0.079	1.08	46.107	88.436	38.677	41.709	117.1	41.347	64.971	102.189	14.499	0.001	0.313	0.012	13.825	38.355	0.004	653.721	127.572	40.233	70.354	0.059	61.353	0.274	0	35.194	14.022	43.046	12.595
M2	0.013	0	2.06	0.591	1.348	1.06	5.678	0.604	1.458	8.863	0.144	6.383	0.997	1.726	19.857	1.514	0.006	1.033	0.256	0.003	0.006	0.689	2.454	4.982	7.986	1.828	9.428	4.482	8.424	9.194	3.176	0.177	1.031	2.355	5.953	5.796	1.556	5.857	3.043	3.723	2.092	2.996	1.178	0.019	0.058	3.294	9.555	9.696	0
M3	0.398	0	0.654	0.421	2.018	0.801	1.033	0.282	0	0.379	0.047	0.877	2.989	1.419	0.035	0.392	0.793	0.549	0.001	0.069	2.697	1.584	0.391	0.263	0.071	0	0.546	0.493	35.761	0.707	0.025	0.034	1.705	0.213	1.75	1.254	3.094	5.629	0.533	0.119	0.238	0.413	0.418	0.003	0	0.132	2.238	0.458	0.133
M4	0.496	0.001	0.008	40.904	37.521	23.391	39.866	8.247	3.667	319.817	1.755	223.167	0.002	14.343	265.783	31.493	0.214	9.044	0.819	0.002	0.208	0.01	161.693	226.504	400.561	0.047	575.28	257.613	184.702	262.445	86.958	9.378	9.85	113.321	23.41	135.253	14.375	624.961	0.048	164.836	18.013	31.867	91.926	206.005	2.73	129.582	124.634	588.632	303.676
M5	0.094	0	0.002	0.009	2.087	0.009	3.435	2.98	0	10.073	2.372	3.757	3.131	5.849	0.005	0.918	0.04	0.101	14.681	0.805	0.039	0	10.715	8.694	5.628	0.009	20.032	16.104	7.648	15.507	6.49	0.001	0.054	14.836	5.753	2.118	2.377	196.605	6.761	0.011	5.982	0.029	3.623	37.07	0.289	10.947	0.001	10.53	4.796
M6	0.83	0.002	0.014	57.363	133.572	55.953	41.48	26.534	0.003	530.637	1.102	249.949	0.004	36.694	0.041	115.336	0.358	4.316	5.68	0.003	0.348	0.001	199.706	595.805	1035.46	0.079	917.138	569.622	271.651	350.04	298.143	0.005	0.024	131.188	58.054	501.938	72.531	320.783	112.439	119.552	0.053	9.789	175.994	1.203	1.14	239.207	17.451	1429.03	290.13
M7	0.667	0.001	13.748	0.063	48.859	40.072	111.989	58.999	0.002	864.29	24.486	2.752	0.003	15.146	42.892	43.232	0.288	0.006	456.316	17.044	0.28	16.511	466.929	81.306	247.439	591.496	163.182	242.446	290.925	69.377	137.533	0.004	23.789	85.346	15.245	491.474	0.013	5079.19	0.065	0.079	6057.99	189.547	106.568	3.084	4.105	178.911	424.449	58.957	206.428
M8	0.062	0	1.455	0.006	1.171	1.785	1.487	2.266	0	4.41	0.419	0.246	0.189	1.292	1.665	1.691	6.177	1.29	0.109	0.613	0.026	2.798	1.796	6.521	0.745	0.006	4.18	2.282	1.849	6.445	0.004	0	0.153	6.149	3.129	5.468	1.607	7.107	0.58	0.007	0.195	0.019	0.467	0.09	0	0.335	1.81	0.502	12.268
M9	1	1	1	1	1	1	1	1	1	1	1	1	1	1	1	1	1	1	1	1	1	1	1	1	1	1	1	1	1	1	1	1	1	1	1	1	1	1	1	1	1	1	1	1	1	1	1	1	1
value	0
	0	0.1	0.2	0.3	0.4	0.5	0.6	0.7	0.8	0.9	1	1.1	1.2	1.3	1.4	1.5	1.6	1.7	1.8	1.9	2	2.1	2.2	2.3	2.4	2.5	2.6	2.7	2.8	2.9	3	3.1	3.2	3.3	3.4	3.5	3.6	3.7	3.8	3.9	4	4.1	4.2	4.3	4.4	4.5	4.6	4.7	4.8
percentile	0										10										20										30										40
[truncated: 96 more columns]
